# Supplementary material for: Changes of Dry Eye Related Markers and Tear Inflammatory Cytokines After Upper Blepharoplasty
Source: Front Med (Lausanne). 2021 Dec 9;8:763611. doi: 10.3389/fmed.2021.763611 (PMC8695769; doi:10.3389/fmed.2021.763611)
Supplement: Supplementary file 1 [file Table_2.XLSX]

## Sheet: 工作表1
Raw data of patients
Name	operation time	Sex	Age	group	Time	operation eye	OSDI	TMH（od）	TMH（os）	f-NIKBUT（od）	f-NIKBUT（os）	av-NIKBUT（od）	av-NIKBUT（os）	incpmlpete blink(od）	incomplete blink(os)	blink rate	LLT（od）	LLT（os）	Schirmer（od）	Schirmer（os）	FBUT（od）	FBUT（os）	FL（od）	FL（os）	Meibum expression（od）	Meibum expression（os）	Lid Margin（od）	Lid Margin（os）
乔恒波	2020.08.28	女	29	干眼	术前	ou	12.5	0.16	0.19	5.86	8.98	17.93	11.89	40	0	12	63	65	5	7	9	7	0	0	0	0	2	2
王丽姿	2020.09.18	女	27	干眼	术前	ou	2.1	0.26	0.23	4.02	9.18	11.86	9.89	100	30	15	35	57	15	4	5	6	0	0	1	1	3	2
连梦悦	2020.09.29	女	26	干眼	术前	ou	12.5	0.18	0.22	7.07	5.74	12.17	6.35	70	40	18	56	51	3	5	4	2	0	0	1	2	1	2
杜阳	2020.09.25	女	24	干眼	术前	ou	6.3	0.19	0.24	7.07	12.44	8.58	4.46	100	100	18	55	48	9	6	6	4	0	0	2	1	2	0
陈思佳	2020.09.25	女	23	干眼	术前	ou	14.6	0.19	0.23	13.19	9.56	6.84	3.7	20	0	20	47	53	5	7	4	2	1	1	1	1	0	0
李坦	2020.10.13	女	29	干眼	术前	ou	25	0.19	0.20	7.94	11.28	8.79	7.93	0	0	20	46	62	10	11	6	5	1	0	1	1	2	2
王玲	2020.12.1	女	34	干眼	术前	ou	18.8	0.15	0.23	2.79	7.35	14.72	11.82	70	100	18	61	60	2	5	6	4	1	0	0	0	2	1
王钰	2020.12.22	女	22	干眼	术前	ou	12.5	0.22	0.22	6.88	14.72	4.54	9.78	10	50	15	80	44	6	5	9	8	2	1	1	1	2	1
庞永慧	2020.08.18	女	35	干眼	术前	ou	8.3	0.2	0.24	3.82	7.44	7.68	15.4	0	70	18	90	68	9	15	8	9	0	0	1	0	3	1
束菲滢	2020.11.12	女	23	非干眼	术前	ou	0	0.23	0.3	8.23	13.52	17.39	12.13	20	0	22	77	55	25	25	10	11	0	0	0	0	1	0
陈晓菲	2020.11.20	女	25	非干眼	术前	ou	2.1	0.27	0.28	18.54	11/85	11.86	20.48	100	50	18	100	53	10	11	7	7	0	0	0	1	1	0
史书睿	2020.12.4	男	30	非干眼	术前	ou	12.5	0.32	0.41	8.93	11.66	11.29	16.82	40	80	19	64	50	12	13	12	10	0	0	1	1	1	0
倪娜	2020.09.25	女	33	非干眼	术前	ou	0	0.32	0.44	18.35	13.29	18.73	10.10	20	40	20	51	68	15	12	8	8	0	0	0	1	2	0
曹志娅	2020.9.29	女	27	非干眼	术前	ou	0	0.45	0.49	8.54	5.86	11.71	23.52	60	20	12	89	66	15	15	9	9	0	0	0	0	2	2
仓瑱	2021.1.8	女	29	非干眼	术前	ou	12.5	0.31	0.37	12.23	14.2	13.19	18.23	0	0	20	100	79	18	25	8	10	0	0	0	0	0	1
刘芷君	2020.12.29	女	23	非干眼	术前	ou	2.1	0.45	0.28	11.47	7.35	20.93	18.3	0	40	22	71	72	3	10	10	10	1	0	1	0	1	1
钱宁	2020.12.30	女	23	非干眼	术前	ou	0	0.24	0.17	11.12	7.65	21.65	16.33	100	100	20	78	55	25	25	8	8	1	1	1	0	1	0
徐思雨	2021.1.12	女	20	非干眼	术前	ou	0	0.15	0.18	16.82	12.17	11.24	17.38	0	20	18	82	66	25	22	12	7	0	0	1	1	2	0
谢余凤	2021.2.19	女	32	非干眼	术前	ou	0	0.18	0.44	12.24	14.6	21.67	15.24	80	100	20	74	58	12	23	10	8	0	0	0	0	2	1
沈紫茵	2021.1.22	女	21	非干眼	术前	ou	0	0.52	0.40	14.21	7.84	20.66	13.19	0	40	15	52	56	14	25	10	10	0	0	0	0	3	0
乔恒波	2020.08.28	女	29	干眼	术后1月	ou	12.5	0.20	0.22	4.32	3.4	7.89	7.69	80	100	15	48	65	8	3	3	5	0	0	0	0	3	2
王丽姿	2020.09.18	女	27	干眼	术后1月	ou	12.5	0.14	0.20	6.88	3.25	12.54	9.32	100	100	16	45	82	10	9	3	3	0	0	1	2	3	2
连梦悦	2020.09.29	女	26	干眼	术后1月	ou	18.8	0.19	0.19	8.98	7.14	8.6	5.44	80	50	15	58	75	2	7	3	4	0	0	1	2	2	1
杜阳	2020.09.25	女	24	干眼	术后1月	ou	22.9	0.22	0.15	7.44	8.33	8.45	11.48	50	40	20	62	52	10	15	1	3	0	0	2	1	2	1
陈思佳	2020.09.25	女	23	干眼	术后1月	ou	18.8	0.15	0.23	6.5	4.56	6.66	6.24	50	50	22	73	46	4	6	4	6	1	1	2	2	1	1
李坦	2020.10.13	女	29	干眼	术后1月	ou	25	0.19	0.20	6.69	7.94	7.09	8.33	0	0	20	40	77	9	6	4	3	2	0	2	1	2	2
王玲	2020.12.1	女	34	干眼	术后1月	ou	33	0.23	0.26	5.72	2.79	5.55	6.45	80	20	15	68	55	5	4	7	6	1	0	1	1	2	1
王钰	2020.12.22	女	22	干眼	术后1月	ou	21	0.21	0.24	3.52	4.23	4.95	3.44	0	50	18	45	62	8	7	4	2	2	1	1	0	2	1
庞永慧	2020.08.18	女	35	干眼	术后1月	ou	12.5	0.18	0.23	2.82	11.28	3.59	3.89	100	50	20	54	60	2	4	2	2	1	0	1	0	3	1
束菲滢	2020.11.12	女	23	非干眼	术后1月	ou	2.1	0.34	0.33	6.88	9.18	12.58	13.29	50	20	15	44	62	16	19	6	6	0	0	1	0	2	1
陈晓菲	2020.11.20	女	25	非干眼	术后1月	ou	2.1	0.32	0.33	12.23	8.6	12.86	13.75	100	100	22	68	86	13	19	8	9	0	0	1	1	2	0
史书睿	2020.12.4	男	30	非干眼	术后1月	ou	18.8	0.28	0.22	5.16	10.34	11.48	12.44	100	80	12	100	100	10	7	6	6	0	0	1	2	1	0
倪娜	2020.09.25	女	33	非干眼	术后1月	ou	12.5	0.32	0.41	6.88	8.45	18.1	12.34	20	80	22	100	55	12	12	10	10	0	1	0	1	2	1
曹志娅	2020.9.29	女	27	非干眼	术后1月	ou	0	0.44	0.52	2.48	7.55	11.24	9.88	0	20	15	51	50	25	20	7	7	0	0	0	1	2	2
仓瑱	2021.1.8	女	29	非干眼	术后1月	ou	12.5	0.33	0.35	14.08	4.45	21.7	15.44	50	0	22	54	65	25	25	5	7	0	0	1	0	1	1
刘芷君	2020.12.29	女	23	非干眼	术后1月	ou	12.5	0.43	0.39	9.89	4.56	17.03	10.98	100	50	20	54	79	17	8	7	8	1	0	0	0	1	0
钱宁	2020.12.30	女	23	非干眼	术后1月	ou	2.1	0.28	0.22	14.53	8.91	24.08	15.33	50	100	15	61	65	28	27	10	10	1	1	1	0	1	0
徐思雨	2021.1.12	女	20	非干眼	术后1月	ou	0	0.23	0.2	4.54	10.23	12.66	14.51	0	20	12	57	77	17	12	8	6	0	0	2	1	2	1
谢余凤	2021.2.19	女	32	非干眼	术后1月	ou	0	0.25	0.35	5.21	2.34	15.46	18.54	60	50	15	57	55	13	15	9	5	0	0	1	1	2	1
沈紫茵	2021.1.22	女	21	非干眼	术后1月	ou	0	0.42	0.44	10.22	2.85	11.54	20.12	0	100	15	65	48	8	15	12	8	0	0	1	1	3	1
乔恒波	2020.08.28	女	29	干眼	术后3月	ou	12.5	0.22	0.18	4.32	5.35	7.89	5.35	60	80	18	48	60	8	5	6	5	0	0	1	2	3	2
王丽姿	2020.09.18	女	27	干眼	术后3月	ou	12.5	0.20	0.22	6.88	3.06	12.54	10.04	80	100	12	52	67	10	9	2	3	0	0	2	1	3	2
连梦悦	2020.09.29	女	26	干眼	术后3月	ou	18.8	0.24	0.31	7.26	4.97	9.21	7.59	50	50	20	58	70	8	9	6	4	0	0	1	2	2	1
杜阳	2020.09.25	女	24	干眼	术后3月	ou	12.5	0.15	0.14	3.82	4.92	8.12	6.26	80	50	20	62	72	19	7	3	3	0	0	2	2	2	1
陈思佳	2020.09.25	女	23	干眼	术后3月	ou	22.9	0.22	0.24	4.01	7.65	6.67	12.57	0	0	15	43	65	4	8	4	2	1	1	1	1	1	0
李坦	2020.10.13	女	29	干眼	术后3月	ou	22.9	0.16	0.19	9.01	3.55	11.04	6.88	0	0	22	42	66	2	6	8	5	1	0	1	1	2	2
王玲	2020.12.1	女	34	干眼	术后3月	ou	22.9	0.18	0.22	6.31	7.64	9.21	9.54	20	0	20	58	62	2	0	3	2	1	0	0	0	2	1
王钰	2020.12.22	女	22	干眼	术后3月	ou	22.9	0.25	0.20	4.21	6.55	5.63	11.35	80	50	13	65	73	5	13	3	2	2	1	1	0	2	1
庞永慧	2020.08.18	女	35	干眼	术后3月	ou	14.6	0.20	0.24	6.88	15.44	7.03	6.04	0	30	15	62	55	5	5	4	3	0	0	1	0	3	1
束菲滢	2020.11.12	女	23	非干眼	术后3月	ou	2.1	0.35	0.33	8.98	12.24	12.55	20.24	50	0	20	65	66	16	13	8	8	0	0	1	0	1	1
陈晓菲	2020.11.20	女	25	非干眼	术后3月	ou	12.5	0.24	0.31	19.24	10.52	12.86	12.34	80	50	15	60	76	15	10	8	8	0	0	1	1	2	0
史书睿	2020.12.4	男	30	非干眼	术后3月	ou	12.5	0.3	0.39	9.54	18.24	11.54	15.58	50	50	15	77	70	30	30	4	5	0	0	1	1	1	0
倪娜	2020.09.25	女	33	非干眼	术后3月	ou	2.1	0.22	0.3	9.88	8.86	12.37	15.88	80	100	22	55	77	20	18	12	8	0	0	1	1	2	0
曹志娅	2020.9.29	女	27	非干眼	术后3月	ou	0	0.35	0.32	10/52	7.52	10.22	15.89	0	0	20	40	67	18	15	7	8	0	0	0	2	2	2
仓瑱	2021.1.8	女	29	非干眼	术后3月	ou	12.5	0.33	0.28	5.35	4.12	25.24	12.45	20	50	18	79	100	15	14	12	8	0	0	1	1	1	1
刘芷君	2020.12.29	女	23	非干眼	术后3月	ou	8.3	0.32	0.34	5.24	8.44	13.21	10.33	100	50	23	100	88	14	8	10	10	1	1	1	0	2	0
钱宁	2020.12.30	女	23	非干眼	术后3月	ou	0	0.18	0.19	7.84	8.33	20.03	18.73	50	100	22	100	69	25	25	8	6	1	0	1	0	1	0
徐思雨	2021.1.12	女	20	非干眼	术后3月	ou	0	0.2	0.24	3.55	8.58	10.52	20.66	0	60	12	62	71	10	12	7	5	0	0	1	1	2	1
谢余凤	2021.2.19	女	32	非干眼	术后3月	ou	0	0.25	0.44	5.85	4.28	19.27	15.45	20	50	15	62	48	25	25	10	8	0	0	0	0	2	1
沈紫茵	2021.1.22	女	21	非干眼	术后3月	ou		0.52	0.45	10.32	3.67	10.85	14.02	0	100	14	42	54	6	13	8	7	0	0	0	1	2	1
乔恒波	2020.08.28	女	29	干眼	术后6月	ou	12.5	0.2	0.2	6.45	6.24	7.08	12.04	50	50	15	50	63	6	6	5	3	0	0	0	1	3	2
王丽姿	2020.09.18	女	27	干眼	术后6月	ou	6.3	0.28	0.25	7.77	6.55	9.22	10.58	80	100	20	68	66	14	15	7	7	0	0	1	2	3	2
连梦悦	2020.09.29	女	26	干眼	术后6月	ou	14.6	0.15	0.28	7.22	6.24	10.88	4.45	50	80	20	65	55	7	8	6	5	0	0	1	2	2	1
杜阳	2020.09.25	女	24	干眼	术后6月	ou	8.4	0.18	0.24	4.55	4.22	9.5	8.44	20	20	15	65	39	5	10	5	5	0	0	2	2	2	1
陈思佳	2020.09.25	女	23	干眼	术后6月	ou	12.5	0.25	0.22	3.24	8.86	5.35	9.57	0	20	22	55	68	2	2	3	2	1	1	2	1	1	0
李坦	2020.10.13	女	29	干眼	术后6月	ou	22.9	0.18	0.3	8.82	5.43	7.44	11.58	30	0	18	63	78	4	4	5	4	1	0	1	0	2	2
王玲	2020.12.1	女	34	干眼	术后6月	ou	14.6	0.25	0.22	4.22	3.32	5.12	13.82	50	60	15	67	52	4	10	4	4	1	0	0	0	2	1
王钰	2020.12.22	女	22	干眼	术后6月	ou	12.5	0.18	0.25	3.858	12.22	4.64	7.35	0	0	23	52	49	8	8	6	3	2	1	1	0	2	1
庞永慧	2020.08.18	女	35	干眼	术后6月	ou	6.3	0.22	0.26	5.55	8.88	10.88	7.76	50	20	14	69	49	10	10	2	3	0	0	1	1	3	1
束菲滢	2020.11.12	女	23	非干眼	术后6月	ou	2.1	0.33	0.2	5.74	11.51	12.55	15.68	0	40	20	100	80	12	15	10	9	0	0	0	0	1	1
陈晓菲	2020.11.20	女	25	非干眼	术后6月	ou	4.2	0.3	0.4	16.54	12.22	13.54	14.31	100	50	20	66	68	25	28	8	8	0	0	0	1	2	1
史书睿	2020.12.4	男	30	非干眼	术后6月	ou	8.3	0.32	0.31	10.24	8.88	13.54	14.92	50	20	18	76	61	17	6	4	10	0	0	1	1	1	0
倪娜	2020.09.25	女	33	非干眼	术后6月	ou	2.1	0.24	0.28	12.23	10.54	18.9	11.85	60	60	18	73	77	12	15	10	9	0	0	1	1	2	0
曹志娅	2020.9.29	女	27	非干眼	术后6月	ou	0	0.4	0.28	7.22	8.85	8.4	12.36	0	0	18	58	72	10	12	10	6	0	0	0	1	3	2
仓瑱	2021.1.8	女	29	非干眼	术后6月	ou	12.5	0.3	0.45	10.25	12.35	14.88	28.52	20	0	18	52	54	10	12	12	8	0	0	2	0	1	1
刘芷君	2020.12.29	女	23	非干眼	术后6月	ou	4.2	0.33	0.35	9.83	2.85	15.85	15.81	100	50	18	66	69	20	22	7	6	1	1	1	0	2	0
钱宁	2020.12.30	女	23	非干眼	术后6月	ou	2.1	0.38	0.26	8.88	5.45	10.55	20.24	50	100	24	69	59	16	8	10	9	1	0	1	0	1	0
徐思雨	2021.1.12	女	20	非干眼	术后6月	ou	0	0.28	0.28	9.54	12.24	18.32	22.59	0	20	14	72	60	10	15	6	9	0	0	1	1	2	1
谢余凤	2021.2.19	女	32	非干眼	术后6月	ou	2.1	0.22	0.35	12.21	8.54	13.02	13.77	60	50	18	64	88	20	25	8	8	0	0	0	0	2	1
沈紫茵	2021.1.22	女	21	非干眼	术后6月	ou	0	0.46	0.4	12.54	6.21	15.89	22.58	20	100	14	80	92	16	18	8	10	0	0	0	1	3	1
