# Supplementary material for: Changes of Dry Eye Related Markers and Tear Inflammatory Cytokines After Upper Blepharoplasty
Source: Front Med (Lausanne). 2021 Dec 9;8:763611. doi: 10.3389/fmed.2021.763611 (PMC8695769; doi:10.3389/fmed.2021.763611)
Supplement: Supplementary file 2 [file Table_3.XLSX]

## Sheet: Sample Conc
The concentrations of tear inflammatary cytokins （pg/mL）
样本编号	Type	Well	IL-1.beta.(46)	IL-6.(57)	IL-8.(63)	INF-gamma.(25)	TNF-alpha.(75)
1A	X1	E3	*1.15	1.81	38.04	8.12	1.47
2A	X2	F3	*1.06	2.78	40.24	3.41	1.56
3A	X3	G3	*0.63	0.6	60.9	*0.80	*1.15
4A	X4	H3	*0.61	0.96	6.57	10.92	*1.21
5A	X5	A4	*0.46	0.82	17.34	2.58	*1.11
6A	X6	B4	*0.61	0.77	6.62	5.02	*1.18
7A	X7	C4	*1.43	1.27	4.53	17.56	1.75
8A	X8	D4	2.17	2.66	3.12	22.67	1.69
9A	X9	E4	*0.98	1.03	34.7	3.92	1.48
10A	X10	F4	*0.66	2.78	76.06	*0.31	*0.88
11A	X11	G4	*0.76	1.27	12.36	4.02	*1.34
12A	X12	H4	*0.39	1.05	101.35	*0.56	*1.07
13A	X13	A5	*1.36	1.81	13.69	16.68	2.47
14A	X14	B5	*0.33	0.8	41.09	*0.31	*1.04
15A	X15	C5	2.97	1.46	8.73	31.86	5.06
1B	X16	D5	*0.41	3.51	47.12	4.83	*1.08
2B	X17	E5	*2.55	8.54	76.13	*1.39	*2.53
3B	X18	F5	*0.65	2.38	55.74	2.26	*1.00
4B	X19	G5	*0.84	1.8	205.52	3.44	*1.41
5B	X20	H5	*0.81	1.24	50.73	9.81	1.78
6B	X21	A6	*0.77	0.8	8.86	5.02	1.46
7B	X22	B6	*1.44	2.34	3.47	19.83	2.88
8B	X23	C6	*0.59	5.85	4.42	9.62	*1.12
9B	X24	D6	*0.37	47.66	1333.02	*3.90	6.77
10B	X25	E6	2.89	10.9	106	5.42	1.41
11B	X26	F6	*0.85	1.36	4.05	13.64	1.89
12B	X27	G6	2.37	2.75	600.8	27.68	3.12
13B	X28	H6	2.34	83.75	119.55	17.99	3.36
14B	X29	A7	*1.17	1.48	110.7	12.2	2.01
15B	X30	B7	3.23	3.8	8.35	32.35	4.63
1C	X31	C7	*0.76	3.95	43.13	3.2	1.48
2C	X32	D7	*1.41	11.78	72.1	8.68	2.32
3C	X33	E7	*0.07	*0.42	80.57	*0.56	*0.37
4C	X34	F7	*0.91	1.29	8.12	3.92	*1.29
5C	X35	G7	*0.66	1.11	12.39	2.68	*1.07
6C	X36	H7	*2.06	2.32	6.29	6.48	3.69
7C	X37	A8	2.68	2.92	8.48	27.6	3.36
8C	X38	B8	*0.04	8.86	5.77	*0.03	*0.46
9C	X39	C8	*1.48	2.01	80.59	17.21	2.4
10C	X40	D8	*0.55	8.66	80.96	2.19	3.76
11C	X41	E8	1.95	2.36	18.59	13.28	2.7
12C	X42	F8	*1.44	1.97	100.36	17.03	2.66
13C	X43	G8	2.19	21.49	14.67	23.53	2.94
14C	X44	H8	1.59	1.8	411	2.15	2.02
15C	X45	A9	*0.94	4.06	10.02	10.55	1.65
1D	X46	B9	*1.30	1.68	10.1	17.56	2.15
2D	X47	C9	*0.95	1.25	30.83	15.52	1.93
3D	X48	D9	*1.01	1.27	77.34	2.27	1.45
4D	X49	E9	*0.85	1.02	7.35	12.38	1.52
5D	X50	F9	*1.06	1.51	13.24	9.06	1.93
6D	X51	G9	*1.27	1.82	4.31	16.85	2.16
7D	X52	H9	*0.96	1.18	2.13	12.38	*1.18
8D	X53	A10	*1.39	4.6	4.04	17.91	1.95
9D	X54	B10	*0.50	0.65	40.09	5.81	*1.02
10D	X55	C10	*0.76	2.29	79.61	2.93	*1.29
11D	X56	D10	*1.02	1.58	10.65	11.19	1.74
12D	X57	E10	*0.57	0.8	130.26	1.15	1.52
13D	X58	F10	*1.04	1.48	9.24	16.01	1.96
14D	X59	G10	*0.17	2.17	62.38	*1.27	*1.08
15D	X60	H10	*0.68	1.19	2.73	16.68	1.6

## Sheet: Dilution
样本编号	Type	Well	IL-1.beta.(46)	IL-6.(57)	IL-8.(63)	INF-gamma.(25)	TNF-alpha.(75)
1A	X1	E3	3.13	3.13	3.13	3.13	3.13
2A	X2	F3	3.13	3.13	3.13	3.13	3.13
3A	X3	G3	3.13	3.13	3.13	3.13	3.13
4A	X4	H3	3.13	3.13	3.13	3.13	3.13
5A	X5	A4	3.13	3.13	3.13	3.13	3.13
6A	X6	B4	3.13	3.13	3.13	3.13	3.13
7A	X7	C4	3.13	3.13	3.13	3.13	3.13
8A	X8	D4	3.13	3.13	3.13	3.13	3.13
9A	X9	E4	3.13	3.13	3.13	3.13	3.13
10A	X10	F4	3.13	3.13	3.13	3.13	3.13
11A	X11	G4	3.13	3.13	3.13	3.13	3.13
12A	X12	H4	3.13	3.13	3.13	3.13	3.13
13A	X13	A5	3.13	3.13	3.13	3.13	3.13
14A	X14	B5	3.13	3.13	3.13	3.13	3.13
15A	X15	C5	3.13	3.13	3.13	3.13	3.13
1B	X16	D5	3.13	3.13	3.13	3.13	3.13
2B	X17	E5	13.89	13.89	13.89	13.89	13.89
3B	X18	F5	3.13	3.13	3.13	3.13	3.13
4B	X19	G5	5.56	5.56	5.56	5.56	5.56
5B	X20	H5	3.13	3.13	3.13	3.13	3.13
6B	X21	A6	3.13	3.13	3.13	3.13	3.13
7B	X22	B6	3.13	3.13	3.13	3.13	3.13
8B	X23	C6	3.13	3.13	3.13	3.13	3.13
9B	X24	D6	9.62	9.62	9.62	9.62	9.62
10B	X25	E6	3.13	3.13	3.13	3.13	3.13
11B	X26	F6	3.13	3.13	3.13	3.13	3.13
12B	X27	G6	3.13	3.13	3.13	3.13	3.13
13B	X28	H6	3.13	3.13	3.13	3.13	3.13
14B	X29	A7	3.13	3.13	3.13	3.13	3.13
15B	X30	B7	3.13	3.13	3.13	3.13	3.13
1C	X31	C7	3.13	3.13	3.13	3.13	3.13
2C	X32	D7	3.13	3.13	3.13	3.13	3.13
3C	X33	E7	3.13	3.13	3.13	3.13	3.13
4C	X34	F7	3.13	3.13	3.13	3.13	3.13
5C	X35	G7	3.13	3.13	3.13	3.13	3.13
6C	X36	H7	6.76	6.76	6.76	6.76	6.76
7C	X37	A8	3.13	3.13	3.13	3.13	3.13
8C	X38	B8	3.13	3.13	3.13	3.13	3.13
9C	X39	C8	5.1	5.1	5.1	5.1	5.1
10C	X40	D8	3.13	3.13	3.13	3.13	3.13
11C	X41	E8	3.13	3.13	3.13	3.13	3.13
12C	X42	F8	3.13	3.13	3.13	3.13	3.13
13C	X43	G8	3.13	3.13	3.13	3.13	3.13
14C	X44	H8	3.13	3.13	3.13	3.13	3.13
15C	X45	A9	3.13	3.13	3.13	3.13	3.13
1D	X46	B9	3.13	3.13	3.13	3.13	3.13
2D	X47	C9	3.13	3.13	3.13	3.13	3.13
3D	X48	D9	3.13	3.13	3.13	3.13	3.13
4D	X49	E9	3.13	3.13	3.13	3.13	3.13
5D	X50	F9	3.13	3.13	3.13	3.13	3.13
6D	X51	G9	3.13	3.13	3.13	3.13	3.13
7D	X52	H9	3.13	3.13	3.13	3.13	3.13
8D	X53	A10	3.13	3.13	3.13	3.13	3.13
9D	X54	B10	3.13	3.13	3.13	3.13	3.13
10D	X55	C10	3.13	3.13	3.13	3.13	3.13
11D	X56	D10	3.13	3.13	3.13	3.13	3.13
12D	X57	E10	3.13	3.13	3.13	3.13	3.13
13D	X58	F10	3.13	3.13	3.13	3.13	3.13
14D	X59	G10	3.13	3.13	3.13	3.13	3.13
15D	X60	H10	3.13	3.13	3.13	3.13	3.13

## Sheet: 数据说明
表头名称	释义
Sample Conc	样品原液浓度，单位pg/mL，原液浓度=检测浓度×稀释倍数
Dilution	稀释倍数
*	指标信号值较低或较高，低于最低标准品浓度或高于最高标准品浓度，但是可以通过多参数标准曲线计算获得相应浓度
OOR< , OOR>	指标浓度过低或过高，低于或高于标准曲线检测范围
